# Supplementary material for: Forensic investigation of 23 autosomal STRs and application in Han and Mongolia ethnic groups
Source: Forensic Sci Res. 2018 Apr 2;3(2):138–44. doi: 10.1080/20961790.2018.1428782 (PMC6197138; doi:10.1080/20961790.2018.1428782)
Supplement: Supp_mat_TFSR.zip [file TFSR_A_1428782_SM5447.zip]

Archive with 6 entries (5 files):
- Supp_mat_TFSR/
- Supp_mat_TFSR/Supplementary Tables S1.xlsx
- Supp_mat_TFSR/Supplementary Tables S2.xlsx
- Supp_mat_TFSR/Supplementary Tables S3.xlsx
- Supp_mat_TFSR/Supplementary Tables S4.xlsx
- Supp_mat_TFSR/Supplementary.doc
