# Supplementary material for: Forensic investigation of 23 autosomal STRs and application in Han and Mongolia ethnic groups
Source: Forensic Sci Res. 2018 Apr 2;3(2):138–44. doi: 10.1080/20961790.2018.1428782 (PMC6197138; doi:10.1080/20961790.2018.1428782)
Supplement: Supp_mat_TFSR.zip [file TFSR_A_1428782_SM5447.zip › Supp_mat_TFSR/Supplementary Tables S1.xlsx]

## Sheet: Sheet1
Supplementary Tables S1 Sample information for validation studies including sensitivity, reliability and repeatability, sizing precision and accuracy, stutter analysis, case sample study, mixture study and population investigation
Experiment	Control DNA-007	Control DNA-9947A	Control DNA-9948	HAN population (N=500)	MONGOLIAN population(N=100)	Allelic ladder	Blood collected on gauze (N=15)	Blood collected on FTA card (N=15)	Case samples1	Mixtures2
Sensitivity	√						√
Reliable and repeatability	√	√	√	√randomly-selected (N=100)*
Sizing precision						√
Sizing accuracy				√randomly-selected (N=100)*
Stutter analysis				√randomly-selected (N=100)*
Case sample study									√
Mixture study										√
Population investigation				√	√
* The 100 samples were selested at random and applied for sizing accuracy testing and stutter analysis.
1 Case samples were collected from three injured person of a car accident
2 A mixed male/female DNA sample with known ratios (1:1, 1:3, 3:1, 1:9, 9:1, 1:19 and 19:1) for a total of 1 ng of template DNA were prepared
