# Supplementary material for: Forensic investigation of 23 autosomal STRs and application in Han and Mongolia ethnic groups
Source: Forensic Sci Res. 2018 Apr 2;3(2):138–44. doi: 10.1080/20961790.2018.1428782 (PMC6197138; doi:10.1080/20961790.2018.1428782)
Supplement: Supp_mat_TFSR.zip [file TFSR_A_1428782_SM5447.zip › Supp_mat_TFSR/Supplementary Tables S2.xlsx]

## Sheet: Sheet1
Supplementary Table S2 Forensic parameters of the included 23 autosomal STRs in Eastern Chinese HAN and MONGOLIA ethnic groups
STR	Eastern Chinese HAN								MONGOLIA
	K	DP	PIC	Ho	He	PEtri	PEduo	p	K	DP	PIC	Ho	He	PEtri	PEduo	p
D3S1358	10	0.8643	0.6665	0.7167	0.746	0.4715	0.3004	0.1454	5	0.8576	0.6523	0.68	0.709	0.4525	0.2841	0.5233
vWA	9	0.9353	0.782	0.8106	0.814	0.6205	0.444	0.8463	8	0.9294	0.7734	0.77	0.807	0.6081	0.431	0.3501
D16S539	8	0.9227	0.7529	0.7864	0.778	0.5804	0.4018	0.6455	7	0.9082	0.7426	0.79	0.782	0.5642	0.3856	0.8503
CSF1PO	9	0.8912	0.6974	0.7414	0.722	0.5084	0.3329	0.3215	7	0.8862	0.6947	0.68	0.74	0.5066	0.3297	0.169
TPOX	6	0.7915	0.559	0.6214	0.62	0.3604	0.2071	0.9503	5	0.7976	0.5664	0.64	0.631	0.368	0.2136	0.8521
D8S1179	11	0.9552	0.8288	0.8483	0.874	0.6936	0.5267	0.1355	9	0.9418	0.8019	0.82	0.829	0.6538	0.4807	0.8207
D21S11	17	0.9399	0.7876	0.8115	0.808	0.6374	0.4634	0.9089	15	0.9302	0.761	0.77	0.79	0.605	0.4271	0.627
D18S51	18	0.9645	0.8413	0.8578	0.854	0.7161	0.556	0.8096	13	0.953	0.8428	0.87	0.863	0.7352	0.5624	0.8357
Penta E	23	0.9862	0.914	0.9206	0.904	0.8371	0.7195	0.1708	19	0.98	0.9117	0.89	0.922	0.8348	0.7119	0.2291
D2S441	12	0.924	0.7556	0.7872	0.7864	0.5896	0.4118	0.5665	8	0.907	0.7265	0.72	0.766	0.5494	0.3707	0.2792
D19S433	16	0.9407	0.7919	0.8158	0.798	0.6423	0.4685	0.3049	14	0.9372	0.7945	0.79	0.822	0.6452	0.472	0.4066
TH01	8	0.8309	0.6146	0.6649	0.678	0.4229	0.2546	0.5348	6	0.8182	0.6172	0.75	0.671	0.4245	0.2564	0.0919
FGA	18	0.9626	0.84	0.8565	0.876	0.7145	0.5537	0.2129	13	0.935	0.8044	0.81	0.829	0.6615	0.4906	0.6071
D22S1045	8	0.9256	0.7612	0.7943	0.7935	0.5916	0.4137	0.2215	9	0.867	0.7021	0.82	0.748	0.514	0.337	0.0955
D5S818	9	0.9095	0.7279	0.7636	0.748	0.55	0.3701	0.4114	7	0.905	0.72	0.68	0.709	0.5384	0.3597	0.2278
D13S317	11	0.93	0.7694	0.7994	0.78	0.6039	0.4258	0.278	7	0.9264	0.791	0.86	0.821	0.6327	0.4566	0.3119
D7S820	10	0.917	0.7412	0.7749	0.758	0.5681	0.3889	0.3654	6	0.9034	0.7434	0.85	0.782	0.5668	0.3881	0.0998
D6S1043	19	0.9694	0.8611	0.8751	0.866	0.7456	0.5921	0.5371	13	0.961	0.8566	0.92	0.875	0.7375	0.5814	0.1738
D10S1248	9	0.9029	0.7149	0.7541	0.74	0.5321	0.3537	0.4654	8	0.9022	0.7265	0.83	0.765	0.5487	0.369	0.1273
D1S1656	14	0.9478	0.8064	0.8264	0.828	0.6665	0.4956	0.9252	12	0.9384	0.7793	0.77	0.806	0.6294	0.4537	0.3565
D12S391	14	0.9527	0.8231	0.8428	0.868	0.6867	0.5197	0.1218	11	0.9436	0.81	0.77	0.835	0.666	0.495	0.077
D2S1338	12	0.9598	0.8328	0.8505	0.86	0.7022	0.538	0.5506	18	0.969	0.895	0.83	0.907	0.8054	0.6719	0.0076
Penta D	11	0.9386	0.7856	0.8102	0.79	0.632	0.4556	0.2503	9	0.9292	0.7845	0.83	0.814	0.6278	0.4521	0.6877
k:The number of alleles called for each marker, DP:Power of Discrimination, PIC:polumorphism infromation content, Ho:observed heterozygosity, He:expected heterozygosity, PEduo:excusion power in duos, PEtri: excusion power in trios, p:probability values of exact tests for Hardy-Weinberg disequilibrium.
