# Supplementary material for: Forensic investigation of 23 autosomal STRs and application in Han and Mongolia ethnic groups
Source: Forensic Sci Res. 2018 Apr 2;3(2):138–44. doi: 10.1080/20961790.2018.1428782 (PMC6197138; doi:10.1080/20961790.2018.1428782)
Supplement: Supp_mat_TFSR.zip [file TFSR_A_1428782_SM5447.zip › Supp_mat_TFSR/Supplementary Tables S3.xlsx]

## Sheet: Sheet1
Supplementary Table S3 Genetic distances of 23 autosomal STRs between Eastern Chinese HAN and other Chinese ethnic populations
STR	Mongolian	Northern HAN	Sichuan HAN	Guangdong HAN	Hui	Tibetan	Uygur	She	Yi	Bai	Manchus	Tujia	Xibe	Ewenki	Zhuang	Dai	Dong	Kazak	Hani	Miao
D3S1358	-0.0051	-0.0003	-0.0016	0.0027	-0.0001	0.0043	0.0039	-0.0007	0.0065	-0.0004	0.0069	-0.0046	0.2396	-0.0027	0.0152	0.0074	0.0043	0.0016	0.0019	0.0058
vWA	-0.0041	0	-0.0022	0.001	0.0238	-0.0003	-0.0014	0.0055	-0.0048	-0.0003	0.0059	-0.004	0.044	-0.0008	0.0086	0.0102	0.0095	0.009	0.0013	0.0102
D16S539	0.0032	0.0803	0.002	0.0002	-0.0041	0.0032	0.004	0.0129	0.0019	0.0008	0.1146	-0.0012	0.0926	0.004	0.006	-0.0029	0.0013	0.0042	0.0046	-0.002
CSF1PO	-0.0039	-0.0007	-0.0023	-0.0004	0.0048	-0.0018	-0.0032	0.0143	0.0005	-0.0003	0.0026	0.0001	0.0002	0.0019	0.0004	-0.0015	0.0042	0.0638	N/A	N/A
TPOX	-0.0055	0.139	-0.0027	N/A	-0.0032	0.0004	-0.0026	-0.0008	-0.0036	-0.0013	-0.0025	-0.0034	-0.0021	-0.0026	0.0008	0.0037	-0.0021	-0.0008	0.0015	0.4034
D8S1179	-0.0012	-0.0003	-0.0024	0.0013	0.0003	0	-0.0028	0.0214	0.0009	0.0011	0.0075	-0.0032	0.1195	-0.0012	0.009	0.0056	0.0055	0.0041	0.0001	0.0164
D21S11	0.0005	-0.0006	0.0146	-0.0006	0.0049	0.0019	-0.0012	0.0191	0.0058	-0.0002	-0.0008	0.0003	0.2376	-0.0021	0.0001	-0.0009	0.0001	0.0017	0.0017	0.013
D18S51	-0.0034	-0.0009	-0.0009	0.0002	-0.0049	0.0022	0.0022	0.0022	0.0006	0.0207	0.0023	-0.0028	0.1511	0.0015	0.0068	-0.0014	0.008	0.0009	-0.0027	0.0021
Penta E	0.0007	N/A	-0.0019	N/A	-0.0066	-0.004	0.0001	N/A	N/A	0.0007	0.048	N/A	N/A	N/A	N/A	0.0105	0.0012	0.0031	0.0146	-0.0009
D2S441	-0.0036	0.1394	0.0009	N/A	0.0069	0.0091	0.0021	-0.0003	N/A	N/A	N/A	N/A	N/A	N/A	N/A	N/A	N/A	0.2758	N/A	N/A
D19S433	-0.003	-0.0005	-0.0019	-0.0008	-0.007	-0.002	0.0008	0.0096	0.0023	0	-0.0016	0.0667	0.2657	-0.0026	-0.0006	-0.003	0.003	0.0455	0.0478	N/A
TH01	-0.005	-0.0011	-0.001	N/A	0.0059	0.0033	0.0368	0.0158	-0.0017	0.0016	0.0002	-0.0006	0.0016	-0.0033	0.005	0.0005	0.0001	N/A	0.0015	0.0029
FGA	0.0006	-0.0009	-0.0016	N/A	-0.003	0.0006	-0.0009	0.0029	0.0025	0.0001	-0.0006	0.0704	0.1907	-0.0047	0.0099	0.0055	0.0159	0.0013	0.0016	0.0155
D22S1045	0.0201	0.0048	0.0088	N/A	0.0121	0.0073	0.0107	0.0554	N/A	N/A	N/A	N/A	N/A	0	N/A	N/A	N/A	N/A	N/A	N/A
D5S818	-0.0048	0.0005	0.0017	0.0015	-0.006	-0.0031	0.0081	0.0024	0.0044	-0.001	0.0107	-0.0038	0.1254	-0.0026	0.1286	0.0139	0.0113	0.0043	0.0004	0.0056
D13S317	-0.0023	-0.0012	-0.0032	-0.0002	0.0073	0.0024	0.0041	0.0099	-0.0036	-0.0007	0.018	-0.0039	0.0783	-0.0024	0.0004	-0.0045	0.008	0.0102	-0.0008	0.0385
D7S820	-0.0036	0.1421	-0.0028	-0.0006	-0.0005	0.0018	0.0884	0.0094	-0.0021	0.0002	0.0052	-0.0038	N/A	-0.0013	0.0343	-0.0019	0.0014	0.0168	-0.0015	0.0071
D6S1043	-0.0011	N/A	-0.0019	0.0968	-0.0053	0.0003	0.0079	0.1762	N/A	0.0907	N/A	N/A	N/A	N/A	N/A	0.1059	0.1225	0.0059	-0.0001	N/A
D10S1248	-0.0035	-0.0012	-0.0012	N/A	-0.0083	-0.0048	0.0042	0.0252	N/A	N/A	N/A	N/A	N/A	N/A	N/A	N/A	N/A	N/A	N/A	N/A
D1S1656	-0.0023	0.0043	-0.0006	N/A	-0.0041	0.0002	-0.0032	N/A	N/A	N/A	N/A	N/A	N/A	N/A	N/A	N/A	N/A	0.0033	N/A	N/A
D12S391	-0.005	-0.001	-0.0026	0.0005	-0.003	-0.0038	0.0007	0.009	N/A	-0.0006	N/A	N/A	N/A	N/A	N/A	-0.0012	0.0116	0.0005	N/A	N/A
D2S1338	0.0086	-0.0003	0	0.0015	-0.0082	0.0035	0.0015	0.0144	0.0032	-0.0002	0.0376	-0.0025	0.0565	-0.0045	0.0015	-0.0013	0.0088	0.0063	0.002	N/A
Penta D	-0.0008	N/A	-0.0025	N/A	-0.0055	0.0032	-0.0038	N/A	N/A	0.0003	0.0014	N/A	N/A	N/A	0.0089	N/A	N/A	0.0051	N/A	0.0033
N/A: no available data for comparison
