# Supplementary material for: Forensic investigation of 23 autosomal STRs and application in Han and Mongolia ethnic groups
Source: Forensic Sci Res. 2018 Apr 2;3(2):138–44. doi: 10.1080/20961790.2018.1428782 (PMC6197138; doi:10.1080/20961790.2018.1428782)
Supplement: Supp_mat_TFSR.zip [file TFSR_A_1428782_SM5447.zip › Supp_mat_TFSR/Supplementary Tables S4.xlsx]

## Sheet: Sheet1
Supplementary Table S4 Fst and p values of 23 autosomal STRs between Eastern Chinese HAN and other Chinese ethnic populations with available reference data
STR	Northern HAN		Sichuan HAN		Guangdong HAN		Hui		Mongolian		Tibetan		Uygur		She		Yi		Bai		Manchus		Tujia		Xibe		Ewenki		Zhuang		Dai		Dong		Kazak		Hani		Miao
	Fst	P	Fst	P	Fst	P	Fst	P	Fst	P	Fst	P	Fst	P	Fst	P	Fst	P	Fst	P	Fst	P	Fst	P	Fst	P	Fst	P	Fst	P	Fst	P	Fst	P	Fst	P	Fst	P	Fst	P
D3S1358	-0.00031	0.41441±0.0433	-0.00158	0.63964±0.0516	0.00273	*0.00901±0.0091	-0.00015	0.37838±0.0297	-0.00516	0.94595±0.0205	0.00432	0.21622±0.0278	0.00389	0.17117±0.0286	-0.00068	0.39640±0.0388	0.00646	0.02703±0.0139	-0.00041	0.44144±0.0370	0.00682	*0.02703±0.0139	-0.00459	0.96396±0.0142	0.19327	*0.00000±0.0000	-0.00266	0.69369±0.0274	0.01502	0.00000±0.0000	0.00739	0.08108±0.0212	0.00425	0.09910±0.0252	0.00159	0.05405±0.0242	0.0019	0.17117±0.0459	0.0058	*0.03604±0.0148
vWA	3e-05	0.31532±0.0339	-0.00222	0.81081±0.0333	0.001	0.12613±0.0364	0.02328	*0.00000±0.0000	-0.00412	0.91892±0.0184	-0.00035	0.43243±0.0466	-0.00137	0.54054±0.0450	0.00549	0.02703±0.0139	-0.00483	0.99099±0.0030	-0.00029	0.45946±0.0459	0.0059	*0.00000±0.0000	-0.00404	0.93694±0.0151	0.04218	*0.00000±0.0000	-0.00083	0.47748±0.0305	0.00854	*0.00000±0.0000	0.01005	*0.00901±0.0091	0.00937	*0.00901±0.0091	0.00891	*0.00000±0.0000	0.00127	0.20721±0.0430	0.01008	*0.00000±0.0000
D16S539	0.07434	*0.00000±0.0000	0.00198	0.20721±0.0237	0.00023	0.38739±0.0451	-0.0041	0.56757±0.0237	0.00315	0.18919±0.0533	0.00321	0.20721±0.0273	0.00403	0.14414±0.0309	0.01273	*0.00000±0.0000	0.00193	0.25225±0.0445	0.0008	0.16216±0.0353	0.10285	*0.00000±0.0000	-0.00125	0.52252±0.0354	0.08472	*0.00000±0.0000	0.00399	0.14414±0.0473	0.00601	*0.00000±0.0000	-0.00289	0.74775±0.0334	0.00128	0.25225±0.0264	0.00418	*0.00000±0.0000	0.00455	0.05405±0.0201	-0.002	0.78378±0.0361
CSF1PO	-0.00073	0.71171±0.0439	-0.00229	0.85586±0.0312	-0.00036	0.53153±0.0459	0.00481	0.18018±0.0429	-0.00389	0.87387±0.0385	-0.00181	0.58559±0.0512	-0.00324	0.70270±0.0298	0.01406	*0.00000±0.0000	0.00053	0.35135±0.0394	-0.00033	0.56757±0.0273	0.00255	*0.01802±0.0182	0.00014	0.34234±0.0402	0.00017	0.32432±0.0454	0.00185	0.29730±0.0385	0.0004	0.25225±0.0379	-0.0015	0.54054±0.0559	0.00423	0.13514±0.0311	0.05994	*0.00000±0.0000	N/A	N/A	N/A	N/A
TPOX	0.12206	*0.00000±0.0000	-0.00275	0.89189±0.0253	N/A	N/A	-0.00326	0.48649±0.0578	-0.00549	0.97297±0.0125	0.00038	0.30631±0.0364	-0.00264	0.49550±0.0412	-0.0008	0.48649±0.0511	-0.00362	0.75676±0.0310	-0.0013	0.94595±0.0205	-0.00248	0.67568±0.0311	-0.00341	0.66667±0.0412	-0.00215	0.65766±0.0430	-0.00262	0.63063±0.0359	0.00083	0.18018±0.0469	0.00364	0.15315±0.0385	-0.00211	0.69369±0.0543	-0.00076	0.64865±0.0354	0.00154	0.21622±0.0433	0.28745	*0.00000±0.0000
D8S1179	-0.0003	0.52252±0.0485	-0.00242	0.94595±0.0205	0.00126	0.06306±0.0237	0.00025	0.46847±0.0379	-0.00125	0.54054±0.0542	-4e-05	0.38739±0.0385	-0.00283	0.77477±0.0474	0.02095	*0.00000±0.0000	0.00088	0.27928±0.0370	0.00106	0.07207±0.0264	0.00744	*0.03604±0.0148	-0.00317	0.87387±0.0334	0.10677	*0.00000±0.0000	-0.00121	0.54955±0.0598	0.00895	*0.00000±0.0000	0.00557	0.08108±0.0212	0.00544	*0.03604±0.0201	0.00404	*0.00000±0.0000	5e-05	0.36937±0.0252	0.01616	*0.00000±0.0000
D21S11	-0.00059	0.67568±0.0339	0.01438	*0.00000±0.0000	-0.00065	0.81081±0.0272	0.00487	0.16216±0.0264	0.00048	0.30631±0.0338	0.00189	0.27027±0.0303	-0.00123	0.50450±0.0338	0.0187	*0.00000±0.0000	0.00573	0.05405±0.0201	-0.00022	0.46847±0.0297	-0.00083	0.54955±0.0286	0.00027	0.40541±0.0610	0.19198	*0.00000±0.0000	-0.00212	0.74775±0.0334	0.00014	0.39640±0.0433	-0.00093	0.41441±0.0338	5e-05	0.39640±0.0433	0.0017	0.18018±0.0407	0.00166	0.13514±0.0311	0.01283	*0.00000±0.0000
D18S51	-0.00087	0.88288±0.0354	-0.00092	0.63063±0.0384	0.00023	0.30631±0.0492	-0.00497	0.86486±0.0244	-0.00337	0.86486±0.0244	0.0022	0.16216±0.0353	0.00224	0.20721±0.0560	0.00216	0.16216±0.0353	0.00064	0.34234±0.0379	0.02029	*0.00000±0.0000	0.00231	0.12613±0.0388	-0.00277	0.89189±0.0214	0.1313	*0.00000±0.0000	0.0015	0.24324±0.0385	0.00676	*0.00000±0.0000	-0.00138	0.60360±0.0451	0.00792	*0.00901±0.0091	0.00094	0.12613±0.0337	-0.00274	0.99099±0.0030	0.00212	0.11712±0.0273
Penta E	N/A	N/A	-0.00186	0.95495±0.0203	N/A	N/A	-0.00663	0.99099±0.0030	0.00073	0.29730±0.0305	-0.004	0.98198±0.0096	8e-05	0.38739±0.0508	N/A	N/A	N/A	N/A	0.00073	0.12613±0.0364	0.04578	*0.00000±0.0000	N/A	N/A	N/A	N/A	N/A	N/A	N/A	N/A	0.01036	*0.00901±0.0091	0.00123	0.14414±0.0309	0.00314	*0.00000±0.0000	0.0144	*0.00000±0.0000	-0.00089	0.78378±0.0471
D2S441	0.12235	*0.00000±0.0000	0.00094	0.20721±0.0385	N/A	N/A	0.00685	0.15315±0.0305	-0.0036	0.82883±0.0379	0.00902	0.04505±0.0203	0.00211	0.30631±0.0388	-0.00032	0.37838±0.0521	N/A	N/A	N/A	N/A	N/A	N/A	N/A	N/A	N/A	N/A	N/A	N/A	N/A	N/A	N/A	N/A	N/A	N/A	0.21617	*0.00000±0.0000	N/A	N/A	N/A	N/A
D19S433	-0.00052	0.72072±0.0333	-0.00195	0.83784±0.0385	-0.00077	0.92793±0.0274	-0.00702	0.92793±0.0196	-0.00302	0.80180±0.0317	-0.00197	0.71171±0.0371	0.00078	0.33333±0.0560	0.00946	*0.01802±0.0121	0.00233	0.17117±0.0370	0	0.41441±0.0493	-0.00158	0.67568±0.0245	0.0625	*0.00000±0.0000	0.20992	*0.00000±0.0000	-0.00258	0.78378±0.0274	-0.00064	0.79279±0.0425	-0.00297	0.82883±0.0354	0.00302	0.11712±0.0305	0.04356	*0.00000±0.0000	0.04565	*0.00000±0.0000	N/A	N/A
TH01	-0.00106	0.82883±0.0265	-0.00104	0.52252±0.0446	N/A	N/A	0.00588	0.18018±0.0332	-0.00498	0.92793±0.0196	0.00328	0.18919±0.0212	0.03551	*0.00000±0.0000	0.01551	*0.00000±0.0000	-0.00167	0.54955±0.0478	0.00162	0.08108±0.0163	0.00021	0.31532±0.0546	-0.00065	0.45946±0.0566	0.00156	0.25225±0.0445	-0.00327	0.71171±0.0550	0.00496	*0.01802±0.0182	0.00049	0.26126±0.0497	5e-05	0.40541±0.0681	N/A	N/A	0.00149	0.27928±0.0212	0.00288	0.15315±0.0430
FGA	-0.00088	0.90991±0.0253	-0.00157	0.84685±0.0412	N/A	N/A	-0.00304	0.57658±0.0454	0.00056	0.40541±0.0563	0.00062	0.33333±0.0508	-0.00091	0.54955±0.0345	0.00292	0.11712±0.0333	0.00247	0.12613±0.0364	9e-05	0.36036±0.0303	-0.0006	0.42342±0.0560	0.06573	*0.00000±0.0000	0.16014	*0.00000±0.0000	-0.0047	0.98198±0.0096	0.00982	*0.00000±0.0000	0.00544	0.06306±0.0194	0.01568	*0.00000±0.0000	0.00126	*0.03604±0.0242	0.00155	0.18919±0.0344	0.01524	*0.00000±0.0000
D22S1045	0.00474	*0.00000±0.0000	0.00869	*0.00901±0.0091	N/A	N/A	0.012	0.10811±0.0182	0.01974	0.01802±0.0121	0.0072	0.07207±0.0353	0.01063	*0.01802±0.0121	0.05245	*0.00000±0.0000	N/A	N/A	N/A	N/A	N/A	N/A	N/A	N/A	N/A	N/A			N/A	N/A	N/A	N/A	N/A	N/A	N/A	N/A	N/A	N/A	N/A	N/A
D5S818	0.00052	0.22523±0.0455	0.00174	0.17117±0.0344	0.00152	*0.03604±0.0148	-0.00605	0.81081±0.0470	-0.00486	0.90090±0.0272	-0.0031	0.71171±0.0417	0.00801	*0.04505±0.0203	0.00237	0.13514±0.0311	0.0044	0.13514±0.0311	-0.00103	0.85586±0.0154	0.01062	*0.00000±0.0000	-0.0038	0.94595±0.0154	0.11139	*0.00000±0.0000	-0.00261	0.65766±0.0526	0.11394	*0.00000±0.0000	0.01373	*0.01802±0.0121	0.01121	*0.00000±0.0000	0.00425	*0.01802±0.0121	0.0004	0.40541±0.0434	0.00553	0.03604±0.0148
D13S317	-0.00121	0.98198±0.0096	-0.00319	0.99099±0.0030	-0.00016	0.43243±0.0402	0.00726	0.11712±0.0333	-0.00229	0.64865±0.0702	0.00244	0.21622±0.0364	0.00413	0.21622±0.0388	0.00984	*0.00901±0.0091	-0.00361	0.90090±0.0272	-0.00073	0.69369±0.0408	0.01769	*0.00901±0.0091	-0.0039	0.91892±0.0266	0.0726	*0.00000±0.0000	-0.00241	0.70270±0.0327	0.00036	0.29730±0.0451	-0.00454	0.90090±0.0272	0.00798	0.01802±0.0121	0.01006	*0.00000±0.0000	-0.00076	0.49550±0.0563	0.03706	0.00000±0.0000
D7S820	0.1244	*0.00000±0.0000	-0.00285	0.95495±0.0151	-0.00065	0.78378±0.0451	-0.00055	0.49550±0.0412	-0.00357	0.78378±0.0471	0.0018	0.19820±0.0353	0.08123	*0.00000±0.0000	0.00933	0.00901±0.0091	-0.00212	0.63964±0.0287	0.00015	0.38739±0.0305	0.00514	0.07207±0.0227	-0.00381	0.90991±0.0287	N/A	N/A	-0.00126	0.50450±0.0454	0.03318	*0.00000±0.0000	-0.00194	0.62162±0.0613	0.00139	0.24324±0.0526	0.01649	*0.00000±0.0000	-0.0015	0.72973±0.0439	0.00706	*0.00901±0.0091
D6S1043	N/A	N/A	-0.00191	0.90090±0.0236	0.08822	*0.00000±0.0000	-0.00535	0.87387±0.0306	-0.00107	0.60360±0.0360	0.00027	0.36937±0.0438	0.00782	0.06306±0.0194	0.14978	*0.00000±0.0000	N/A	N/A	0.08317	*0.00000±0.0000	N/A	N/A	N/A	N/A	N/A	N/A	N/A	N/A	N/A	N/A	0.09576	*0.00000±0.0000	0.10913	*0.00000±0.0000	0.00583	*0.00000±0.0000	-6e-05	0.45045±0.0507	N/A	N/A
D10S1248	-0.00123	0.94595±0.0205	-0.00122	0.63063±0.0384	N/A	N/A	-0.00838	0.90991±0.0253	-0.00355	0.81982±0.0345	-0.00482	0.93694±0.0203	0.00423	0.07207±0.0182	0.02457	*0.00000±0.0000	N/A	N/A	N/A	N/A	N/A	N/A	N/A	N/A	N/A	N/A	N/A	N/A	N/A	N/A	N/A	N/A	N/A	N/A	N/A	N/A	N/A	N/A	N/A	N/A
D1S1656	0.00432	*0.00000±0.0000	-0.0006	0.56757±0.0637	N/A	N/A	-0.00415	0.76577±0.0413	-0.00229	0.68468±0.0364	0.00023	0.35135±0.0566	-0.00318	0.86486±0.0365	N/A	N/A	N/A	N/A	N/A	N/A	N/A	N/A	N/A	N/A	N/A	N/A	N/A	N/A	N/A	N/A	N/A	N/A	N/A	N/A	0.00331	*0.00000±0.0000	N/A	N/A	N/A	N/A
D12S391	-0.00099	0.90991±0.0214	-0.00258	0.97297±0.0125	0.00053	0.18919±0.0478	-0.00303	0.66667±0.0364	-0.00503	0.99099±0.0030	-0.0038	0.90090±0.0272	0.00069	0.29730±0.0471	0.00888	*0.00901±0.0091	N/A	N/A	-0.00064	0.79279±0.0327	N/A	N/A	N/A	N/A	N/A	N/A	N/A	N/A	N/A	N/A	-0.00125	0.60360±0.0334	0.01149	*0.00000±0.0000	0.00046	0.23423±0.0511	N/A	N/A	N/A	N/A
D2S1338	-0.00027	0.52252±0.0425	-4e-05	0.45946±0.0370	0.00145	0.01802±0.0121	-0.00831	0.98198±0.0096	0.00848	0.00901±0.0091	0.00346	0.08108±0.0163	0.00145	0.30631±0.0388	0.01416	*0.00000±0.0000	0.00323	0.16216±0.0539	-0.00023	0.50450±0.0493	0.03626	*0.00000±0.0000	-0.00252	0.79279±0.0446	0.05349	*0.00000±0.0000	-0.0045	0.96396±0.0142	0.00153	0.21622±0.0338	-0.00127	0.53153±0.0748	0.00876	*0.00000±0.0000	0.0063	*0.00000±0.0000	0.00195	0.12613±0.0388	N/A	N/A
Penta D	N/A	N/A	-0.00247	0.88288±0.0266	N/A	N/A	-0.00558	0.81081±0.0304	-0.0008	0.52252±0.0572	0.00323	0.15315±0.0333	-0.00377	0.86486±0.0389	N/A	N/A	N/A	N/A	0.00033	0.30631±0.0624	0.00143	0.29730±0.0305	N/A	N/A	N/A	N/A	N/A	N/A	0.0088	0.00000±0.0000	N/A	N/A	N/A	N/A	0.00512	*0.00000±0.0000	N/A	N/A	0.00328	0.05405±0.0201
N/A: no available data for comparison
*significant genetic distance values after applying Bonferroni correction for multiple tests
